# Supplementary material for: Determining patient eligibility for a physical activity referral scheme through EHR data extraction
Source: BMC Med Inform Decis Mak. 2025 Sep 29;25:357. doi: 10.1186/s12911-025-03122-4 (PMC12482721; doi:10.1186/s12911-025-03122-4)
Supplement: Supplementary file 1 — Supplementary Material 1: Additional file 1: Inclusion criteria codes. .xlsx file with ICD-10 diagnosis codes and descriptions for the identified inclusion criteria in this project. [file 12911_2025_3122_MOESM1_ESM.xlsx]

## Sheet: Sheet1
Additional file 1. Inclusion criteria ICD-10 codes with description
Code	Condition
Z71.82	exercise counseling
Z72.3	lack of physical exercise
Z91.89	other specified personal risk factors (e.g., sedentary lifestyle)
E66.01	morbid obesity due to excess calories
E66.09	other obesity due to excess calories
E66.9	obesity, unspecified
Z68.30	BMI 30.0-30.9,adult
Z68.31	BMI 31.0-31.9,adult
Z68.32	BMI 32.0-32.9,adult
Z68.33	BMI 33.0-33.9,adult
Z68.34	BMI 34.0-34.9,adult
Z68.35	BMI 35.0-35.9,adult
Z68.36	BMI 36.0-36.9,adult
Z68.37	BMI 37.0-37.9,adult
Z68.38	BMI 38.0-38.9,adult
Z68.39	BMI 39.0-39.9,adult
Z68.41	BMI 40.0-44.9, adult
Z68.42	BMI 45.0-49.9, adult
Z68.43	BMI 50.0-59.9, adult
Z71.3	dietary counseling and surveillance
E11.8	type 2 diabetes mellitus with unspecified complications
E11.9	type 2 diabetes mellitus without complications
E11.65	type 2 diabetes mellitus with hyperglycemia
R73.01	impaired fasting glucose
R73.03	prediabetes
I10	essential hypertension
E78.5	hyperlipidemia, unspecified
E78.2	mixed hyperlipidemia
E78.1	pure hyperglyceridemia
E78.00	pure hypercholesterolemia
