# Supplementary material for: Determining patient eligibility for a physical activity referral scheme through EHR data extraction
Source: BMC Med Inform Decis Mak. 2025 Sep 29;25:357. doi: 10.1186/s12911-025-03122-4 (PMC12482721; doi:10.1186/s12911-025-03122-4)
Supplement: Supplementary file 2 — Supplementary Material 2: Additional file 2: Potential exclusion conditions, grouped by source. .xlsx file with potential excluding health conditions for physical activity referral, grouped into three sources. [file 12911_2025_3122_MOESM2_ESM.xlsx]

## Sheet: Sheet 1
Additional file 2. Potential exclusion conditions, grouped by source
ACSM GETP	PAR-Q+	Expert Recommendations
unreasonable breathlessness	Severe asthma	severe COPD (x2)
chest discomfort with exertion	uncontrolled COPD	uncontrolled hypertension
unpleasant awareness of a forceful, rapid or irregular heart rate	Supplemental oxygen therapy	unstable angina (x2)
heart attack	Uncontrolled high blood pressure	patients qualifying for pulmonary rehab (x2)
heart surgery (cardiac catheterization, coronary angioplasty)	Autonomic dysreflexia	patients qualifying for cardiac rehab (x2)
pacemaker/implantable cardiac defibrillator	Coronary artery disease	severe MSK pain/injuries (x2)
heart rhythm disturbance	Diagnosed abnormality of heart rhythm	pneumonia
heart valve disease/valvular abnormality	Atrial fibrillation (with rapid ventricular rate)	stent placement
Heart failure (uncontrolled = congestive)	Premature ventricular contraction	acute MI
heart transplantation	cerebral vascular event (stroke)	diabetic ketoacidosis
congenital heart disease	Transient ischemic attack	acute illness
diabetes	Heart failure (uncontrolled)	chemotherapy (x2)
renal disease (tough to link to ICD 10 codes)	Chronic kidney disease	radiotherapy
burning or cramping sensations in your lower legs when walking short distance	Osteoporosis (severe?)	fall risk
ankle swelling	Back problems / Acute back injury (severe?)	long-term oxygen use
dizziness, fainting	Spinal cord injury (tetraplegia/paraplegia)	end-stage renal disease
	Need for medically supervised activity	physical impairment
	Chemotherapy	palliative care
	Radiotherapy	pregnancy
	dizziness
	down syndrome
	alzheimer's disease
	dementia
	psychotic disorder
