# Supplementary material for: Determining patient eligibility for a physical activity referral scheme through EHR data extraction
Source: BMC Med Inform Decis Mak. 2025 Sep 29;25:357. doi: 10.1186/s12911-025-03122-4 (PMC12482721; doi:10.1186/s12911-025-03122-4)
Supplement: Supplementary file 3 — Supplementary Material 3: Additional file 3: Exclusion criteria codes. .xlsx file with ICD-10 diagnosis codes and descriptions for the identified exclusion criteria in this project. [file 12911_2025_3122_MOESM3_ESM.xlsx]

## Sheet: Sheet1
Additional file 3. Exclusion criteria ICD-10 codes with description
Code	Condition
G30.*	Alzheimer's disease
G12.21	amyotrophic lateral sclerosis
I20.*	angina
R07.9	chest pain, unspecified
Q23.0	congential stenosis of aortic valve
Q23.1	congential insufficiency of aortic valve
J45.4*	moderate persistent asthma
J45.5*	severe persistent asthma
I48.1*	persistent atrial fibrillation
I48.3	typical atrial flutter
I48.4	atypical atrial flutter
G90.4	autonomic dysreflexia
J20.*	acute bronchitis
J40	bronchitis, not specified as acute or chronic
I63.*	cerebral infarction
I69.30	unspecified sequelae of cerebral infarction
Z51.11	encounter for antineoplastic chemotherapy
N18.3*	chronic kidney disease, stage 3
N18.4	chronic kidney disease, stage 4
N18.5	chronic kidney disease, stage 5
N18.6	end stage renal disease
R40.2*	coma
J44.0	chronic obstructive pulmonary disease with (acute) lower respiratory infection
J44.1	chronic obstructive pulmonary disease with (acute) exacerbation
F03.9*	unspecified dementia, unspecified severity
F03.A*	unspecified dementia, mild
F03.B*	unspecified dementia, moderate
F03.C*	unspecified dementia, severe
Z99.2	dependence on renal dialysis
Q90.*	trisomy 21
I26.*	pulmonary embolism
I82.*	venous embolism and thrombosis
Z91.81	history of falling
S32.*	fracture involving lumbar spine or pelvis
S42.*	fracture involving upper arm bone
S52.*	fracture involving lower arm bone
S62.*	fracture involving hand
S72.*	fracture involving femur
S82*	fracture involving knee or ankle
S92.*	fracture involving foot
I50.1	left ventricular failure
I50.2*	systolic (congestive) heart failure
I50.3*	diastolic (congestive) heart failure
I50.4*	combined systolic and diastolic heart failure
I16.*	hypertensive urgency, emergency, or crisis
E10.1*	type 1 diabetes mellitus with ketoacidosis
E11.1*	type 2 diabetes mellitus with ketoacidosis
J96.11	chronic respiratory failure with hypoxia
Z99.81	dependence on supplemental oxygen
I21.*	myocardial infarction
M80.*	age-related osteoporosis with current pathological fracture
Z51.5	encounter for palliative care
G82.*	paraplegia or quadriplegia
G20	Parkinson disease
J11.0*	influenza with pneumonia
J12.0	adenoviral pneumonia
J13	pneumonia due to streptococcus pneumoniae
J15.*	pneumonia
J16.8	pneumonia due to other specified infectious organisms
J18.9	pneumonia, unspecified organism
Z34.*	encounter for supervision of pregnancy
Z51.0	encounter for antineoplastic radiation therapy
F20.*	schizophrenia
F21	schizotypal disorder
F22	delusional disorder
F23	brief psychotic disorder
F24	shared psychotic disorder
F25.*	schizoaffective disorder
F28	other psychotic disorder not due to substance or known physiological condition
F29	unspecified psychosis not due to substance or known physiological condition
R45.85*	homicidal or suicidal ideations
A41.*	sepsis
S14.*	injury of cervical spinal cord
S24.*	injury of thoracic spinal cord
S34.*	injury of lumbar and sacral spinal cord
Z95.5	presence of coronary angioplasty implant and graft
Z99.3	dependence on wheelchair
Z99.89	dependence on other enabling machines and devices
